# Supplementary material for: Integration of the Metabolomic and Transcriptome Analysis Reveals the Remarkable Compounds of G. bicolor Young and Mature Leaves under Different Iron Nutrient Conditions
Source: Int J Mol Sci. 2022 Jan 21;23(3):1160. doi: 10.3390/ijms23031160 (PMC8835294; doi:10.3390/ijms23031160)
Supplement: Supplementary file 1 [file ijms-23-01160-s001.zip]

Archive with 1 entries (1 files):
- ijms-1538448-supplementary.pdf
